# Supplementary material for: Mesenchymal stem cells reverse disease-specific abnormalities in nociceptive regions of the brain
Source: Brain Commun. 2025 Dec 15;8(1):fcaf494. doi: 10.1093/braincomms/fcaf494 (PMC12776362; doi:10.1093/braincomms/fcaf494)
Supplement: fcaf494_Supplementary_Data [file fcaf494_supplementary_data.zip › Supplementary Table 1.xlsx]

## Sheet: Supplementary Table 1
	PNI	Sham	Veh	MSC		SCI	Sham	Veh	MSC
	Sensory cortex					Sensory cortex
	No. of spines counted	2133	2857	2642		No. of spines counted	2435	3032	2377
	Cellbody (Medial-Lateral)	21.50±0.30	22.18±0.82	21.48±0.27		Cellbody (Medial-Lateral)	21.18±0.27	21.58±0.51	21.05±0.48
	Cellbody (Dorsal-ventral)	40.93±0.46	38.68±1.67	41.175±0.52		Cellbody (Dorsal-ventral)	40.38±0.26	39.73±0.92	41.43±0.42
	No. of primary dendrites	5.25±0.25	5.75±0.48	4.75±0.25		No. of primary dendrites	5.75±0.25	5.75±0.48	5.50±0.29
	Intralaminar nuclei					Intralaminar nuclei
	No. of spines counted	2455	2422	2476		No. of spines counted	2396	2938	2497
	Cellbody (Medial-Lateral)	21.23±0.13	21.85±0.71	21.43±0.38		Cellbody (Medial-Lateral)	21.83±0.47	22.32±0.40	21.08±0.55
	Cellbody (Dorsal-ventral)	40.35±1.11	40.35±0.26	41.65±0.70		Cellbody (Dorsal-ventral)	40.43±0.59	42.18±0.48	41.9±0.44
	No. of primary dendrites	6.00±0.58	5.75±0.75	5.50±0.65		No. of primary dendrites	5.00±0.00	6.00±0.41	5.00±0.41
	Ventral posterior complex					Ventral posterior complex
	No. of spines counted	1542	1620	1376		No. of spines counted	1601	1799	1944
	Cellbody (Medial-Lateral)	19.98±0.54	19.83±0.85	19.05±0.85		Cellbody (Medial-Lateral)	19.10±1.10	20.33±0.52	19.85±1.05
	Cellbody (Dorsal-ventral)	37.6±1.20	37.25±1.77	38.13±0.69		Cellbody (Dorsal-ventral)	39.23±0.56	38.88±1.27	39.05±0.94
	No. of primary dendrites	5.00±0.41	4.25±0.25	4.00±0.00		No. of primary dendrites	4.75±0.25	5.00±0.41	4.75±0.48
	Lamina Ⅱ of the dorsal horn					Lamina Ⅱ of the dorsal horn
	No. of spines counted	1555	2087	1676		No. of spines counted	1410	1582	1537
	Cellbody (Medial-Lateral)	18.4±0.57	17.34±0.56	18.88±1.13		Cellbody (Medial-Lateral)	18.30±0.73	18.23±0.34	19.23±0.81
	Cellbody (Dorsal-ventral)	33.85±0.70	34.60±0.29	34.15±0.67		Cellbody (Dorsal-ventral)	33.30±0.34	33.65±1.02	34.78±0.17
	No. of primary dendrites	4.25±0.25	4.50±0.29	4.75±0.25		No. of primary dendrites	5.25±0.48	4.75±0.25	4.75±0.25
	Lamina Ⅴ of the dorsal horn					Lamina Ⅴ of the dorsal horn
	No. of spines counted	1662	1634	1551		No. of spines counted	1638	1609	1431
	Cellbody (Medial-Lateral)	22.38±0.30	21.45±0.58	21.80±0.33		Cellbody (Medial-Lateral)	22.35±0.83	22.30±0.86	21.18±0.25
	Cellbody (Dorsal-ventral)	39.93±0.54	39.28±0.77	39.15±0.54		Cellbody (Dorsal-ventral)	38.88±0.61	39.23±0.71	39.6±0.53
	No. of primary dendrites	4.00±0.00	4.50±0.29	4.25±0.25		No. of primary dendrites	4.5±0.29	4.75±0.48	4±0.00
