# Supplementary material for: Mesenchymal stem cells reverse disease-specific abnormalities in nociceptive regions of the brain
Source: Brain Commun. 2025 Dec 15;8(1):fcaf494. doi: 10.1093/braincomms/fcaf494 (PMC12776362; doi:10.1093/braincomms/fcaf494)
Supplement: fcaf494_Supplementary_Data [file fcaf494_supplementary_data.zip › Supplementary Table 2.xlsx]

## Sheet: Supplementary Table 2
					Main effect		Post hoc tests
					Group		Vehicle vs Sham		Vehicle vs MSC		Sham vs MSC
					p-value	Effect size (η2)	p-value	Effect size (d)	p-value	Effect size (d)	p-value	Effect size (d)
	Fig 4	A	A-4		0.55	0.545	0.32	4.194	0.073	3.665	0.863	0.751
			A-5		0.174	0.3	0.182	2.553	0.268	2.398	0.96	0.415
			A-6		0.018	0.868	0.018	12.86	0.018	8.034	0.336	1.837
			A-7	50	0.058	0.629	0.098	1.988	0.332	3.024	0.928	0.257
				100	0.077	0.395	0.109	1.578	0.21	1.078	0.9	0.445
				150	0.138	0.442	0.066	1.612	0.233	1.307	0.687	0.68
				200	0.368	0.221	0.476	0.814	0.332	0.959	0.953	0.259
			A-8	50	0.105	0.46	0.157	1.361	0.064	1.807	0.83	0.462
				100	0.199	0.268	0.279	1.158	0.34	0.878	0.988	0.142
				150	0.368	0.169	0.404	0.085	0.79	0.476	0.776	0.614
				200	0.618	0.15	0.672	0.583	0.47	0.779	0.934	0.308
			A-9	50	0.047	0.536	0.034	2.537	0.045	1.693	0.826	0.379
				100	0.015	0.644	0.009	2.566	0.03	1.589	0.479	1.409
				150	0.035	0.747	0.003	3.882	0.007	2.508	0.752	0.534
				200	0.016	0.317	0.021	1.602	0.027	1.216	0.971	0.137
		B	B-4		0.794	0.118	0.749	1.026	0.997	0.132	0.704	1.001
			B-5		0.491	0.42	0.647	1.536	0.965	0.473	0.501	1.536
			B-6		0.174	0.635	0.573	3.304	0.54	1.371	0.137	3.304
			B-7	50	0.874	0.178	0.839	0.211	0.977	0.177	0.93	0.409
				100	0.874	0.17	0.829	0.382	0.977	0.139	0.829	0.32
				150	0.491	0.06	0.426	0.767	0.998	0.068	0.461	0.889
				200	0.926	0.071	0.991	0.221	0.985	0.139	0.999	0.86
			B-8	50	0.926	0.093	0.772	0.654	0.94	0.358	0.576	0.43
				100	0.232	0.151	0.864	0.649	0.897	0.306	0.615	0.406
				150	0.155	0.03	0.271	0.833	0.934	0.304	0.426	1.126
				200	0.981	0.122	0.994	0.211	0.98	0.174	0.953	0.621
			B-9	50	0.334	0.401	0.983	1.049	0.298	0.924	0.235	0.382
				100	0.298	0.192	0.845	1.33	0.592	0.638	0.309	0.381
				150	0.077	0.298	0.115	0.617	0.271	0.994	0.829	1.484
				200	0.926	0.027	0.685	0.547	0.997	0.048	0.735	0.609
		C	C-4		0.595	0.45	0.699	1246	0.572	1.167	0.974	0.268
			C-5		0.841	0.33	0.981	0.274	0.818	0.991	0.906	0.521
			C-6		0.39	0.868	0.1	4.629	0.06	3.643	0.485	2.631
			C-7	50	0.397	0.036	0.511	0.934	0.993	0.082	0.45	0.779
				100	0.39	0.038	0.843	0.3778	0.405	1.207	0.719	0.499
				150	0.944	0.194	0.745	0.491	0.965	0.26	0.878	0.293
				200	0.944	0.03	0.975	0.252	0.704	0.539	0.858	0.337
			C-8	50	0.694	0.11	0.868	0.45	0.896	0.324	0.618	0.574
				100	0.472	0.094	0.976	0.146	0.491	0.873	0.61	0.671
				150	0.874	0.254	0.99	0.937	0.868	0.4649	0.926	0.229
				200	0.874	0.01	0.99	0.129	0.578	0.638	0.655	0.584
			C-9	50	0.174	0.296	0.087	1.596	0.34	1.108	0.629	0.762
				100	0.551	0.218	0.357	0.888	0.674	0.903	0.831	0.377
				150	0.298	0.377	0.229	1.044	0.3	1.144	0.979	0.184
				200	0.735	0.076	0.886	0.351	0.996	0.69	0.923	0.24
		D	D-4		0.084	0.118	0.195	0.387	0.127	2.611	0.955	4.029
			D-5		0.105	0.042	0.076	1.563	0.433	1.532	0.467	6.115
			D-6		0.018	0.635	0.001	9.932	0.002	6.503	0.621	1.432
			D-7	50	0.437	0.138	0.826	0.354	0.484	1.346	0.823	0.39
				100	0.118	0.353	0.13	0.41	0.343	0.983	0.776	2.264
				150	0.155	0.328	0.191	0.134	0.259	1.039	0.975	2.136
				200	0.138	0.359	0.151	1.138	0.954	0.247	0.23	1.416
			D-8	50	0.794	0.113	0.563	0.391	0.924	0.332	0.784	0.805
				100	0.138	0.364	0.115	0,791	0.644	0.663	0.411	2.028
				150	0.118	0.337	0.118	0.648	0.537	0.727	0.572	2.02
				200	0.058	0.439	0.117	1.678	0.994	0.731	0.099	1.59
			D-9	50	0.022	0.595	0.014	2.187	0.043	1.353	0.117	1.836
				100	0.125	0.394	0.998	1.379	0.152	1.484	0.14	0.454
				150	0.167	0.353	0.988	1.281	0.17	1.264	0.212	0.123
				200	0.794	0.4	0.988	0.308	0.83	0.505	0.901	0.941
	Fig 5	A	A-4		0.794	0.04	0.996	0.104	0.981	0.316	0.995	0.149
			A-5		0.595	0.111	0.647	1.069	0.64	1.667	1	0.189
			A-6		0.023	0.896	0.001	11.13	0.001	8.496	0.64	1.762
			A-7	50	0.551	0.052	0.844	0.669	0.996	0.117	0.797	1.399
				100	0.668	0.014	0.972	0.269	0.991	0.229	0.934	0.512
				150	0.668	0.021	0.936	0.41	0.998	0.929	0.915	0.611
				200	0.668	0.112	0.852	0.643	0.864	1.037	0.558	1.455
			A-8	50	0.551	0.153	0.86	0.642	0.446	1.705	0.746	1.422
				100	0.397	0.072	0.888	0.546	0.695	1.553	0.93	0.522
				150	0.694	0.31	0.98	0.224	0.861	0.909	0.94	0.507
				200	0.694	0.144	0.613	1.133	0.984	0.373	0.514	1.537
			A-9	50	0.039	0.764	0.003	6.759	0.003	5.549	0.997	1.318
				100	0.021	0.933	0.0001	17.58	0.0001	11.58	0.995	1.323
				150	0.037	0.401	0.017	2.837	0.046	2.376	0.915	0.887
				200	0.032	0.585	0.018	7.029	0.036	3.395	0.649	1.08
		B	B-4		0.584	0.099	0.837	0.685	0.6	2.481	0.909	0.555
			B-5		0.584	0.099	0.869	0.609	0.599	2.075	0.88	0.64
			B-6		0.39	0.164	0.436	1.521	0.641	1.647	0.929	0.535
			B-7	50	0.584	0.049	0.95	0.357	0.781	1.676	0.926	0.481
				100	0.668	0.108	0.936	0.407	0.579	2.009	0.78	0.948
				150	0.668	0.087	0.93	0.445	0.642	1.697	0.846	0.759
				200	0.491	0.033	0.989	0.172	0.856	1.758	0.919	0.458
			B-8	50	0.584	0.039	0.979	0.229	0.829	1.534	0.919	0.497
				100	0.584	0.101	0.948	0.369	0.604	1.992	0.785	0.917
				150	0.781	0.087	0.902	0.532	0.639	1.775	0.878	0.654
				200	0.584	0.05	0.996	0.113	0.805	1.856	0.851	0.634
			B-9	50	0.334	0.206	0.454	1.472	0.387	2.216	0.99	0.226
				100	0.334	0.143	0.795	0.801	0.47	1.745	0.84	0.968
				150	0.334	0.098	0.959	0.346	0.78	1.002	0.62	1.514
				200	0.584	0.116	0.874	0.623	0.83	0.954	0.549	1.531
		C	C-4		0.437	0.1	0.717	0.956	0.637	2.012	0.99	0.175
			C-5		0.368	0.131	0.633	1.129	0.555	2.379	0.99	0.171
			C-6		0.668	0.087	0.69	1.093	0.737	1.451	0.996	0.102
			C-7	50	0.794	0.016	0.931	0.419	0.958	1.548	0.996	0.982
				100	0.309	0.199	0.999	0.54	0.443	2.522	0.421	1.681
				150	0.779	0.014	0.979	0.251	0.934	0.525	0.986	0.239
				200	0.334	0.231	0.33	1.796	0.977	0.657	0.426	1.573
			C-8	50	0.491	0.031	0.871	0.586	0.91	2.495	0.996	0.105
				100	0.236	0.262	0.981	0.235	0.282	3.372	0.36	1.819
				150	0.779	0.035	0.962	0.347	0.838	0.868	0.95	0.445
				200	0.219	0.269	0.273	2.005	0.983	0.424	0.344	1.848
			C-9	50	0.092	0.388	0.146	2.526	0.157	3.406	0.999	0.735
				100	0.077	0.376	0.24	2.169	0.124	4.192	0.894	0.6
				150	0.39	0.177	0.913	0.498	0.402	2.426	0.626	1.137
				200	0.779	0.097	0.626	1.142	0.968	0.836	0.768	0.832
		D	D-4		0.397	0.169	0.588	1.209	0.439	2.393	0.961	0.735
			D-5		0.595	0.32	0.965	0.703	0.954	1.043	0.85	0.4
			D-6		0.024	0.875	0.002	8.671	0.0001	9.707	0.962	0.38
			D-7	50	0.309	0.242	0.383	1.639	0.322	2.146	0.99	0.264
				100	0.334	0.183	0.393	1.881	0.606	1.373	0.921	0.58
				150	0.368	0.131	0.807	0.778	0.504	2.294	0.859	0.691
				200	0.926	0.026	0.924	0.977	0.924	0.758	0.89	0.628
			D-8	50	0.794	0.083	0.782	0.802	0.679	1.291	0.983	0.303
				100	0.794	0.036	0.837	0.782	0.975	0.314	0.933	0.511
				150	0.668	0.145	0.99	0.167	0.848	1.007	0.909	0.554
				200	0.668	0.792	0.463	1.451	0.843	1.355	0.784	0.867
			D-9	50	0.024	0.799	0.002	6.179	0.002	5.84	0.984	0.609
				100	0.021	0.663	0.001	7.182	0.002	5.773	0.917	0.888
				150	0.022	0.604	0.03	3.725	0.008	6.169	0.658	1.442
				200	0.023	0.169	0.044	4.164	0.013	3.654	0.786	0.955
		E	E-4		0.084	0.453	0.093	3.174	0.101	3.294	0.998	0.901
			E-5		0.246	0.265	0.27	2.021	0.367	1.985	0.97	0.367
			E-6		0.37	0.558	0.074	4.581	0.27	4.286	0.796	0.813
			E-7	50	0.48	0.577	0.21	1.069	0.17	2.616	0.272	1.494
				100	0.368	0.184	0.429	0.815	0.509	0.784	0.988	0.132
				150	0.491	0.177	0.527	0.872	0.443	1.057	0.987	0.911
				200	0.551	0.094	0.924	0.269	0.835	0.428	0.62	0.645
			E-8	50	0.232	0.31	0.98	0.116	0.214	1.288	0.28	1.481
				100	0.944	0.062	0.836	0.341	0.753	0.472	0.987	0.172
				150	0.199	0.259	0.249	1.482	0.469	0.919	0.873	0.295
				200	0.39	0.159	0.921	0.243	0.663	0.782	0.444	0.86
			E-9	50	0.039	0.667	0.014	2.509	0.012	2.207	0.994	0.012
				100	0.174	0.302	0.18	1.442	0.473	0.961	0.749	0.462
				150	0.058	0.366	0.141	1.773	0.945	0.248	0.225	1.051
				200	0.667	0.039	0.997	0.563	0.848	0.329	0.88	0.367
		F	F-4		0.105	0.502	0.1	1.583	0.214	2.888	0.547	3.596
			F-5		0.174	0.458	0.773	1.303	0.177	2.691	0.062	3.213
			F-6		0.155	0.49	0.116	4.048	0.704	1.174	0.192	3.431
			F-7	50	0.077	0.349	0.568	0.623	0.51	0.762	0.125	2.673
				100	0.058	0.476	0.829	0.401	0.138	1.488	0.056	2.026
				150	0.368	0.176	0.618	1.001	0.923	0.25	0.408	0.812
				200	0.058	0.543	0.997	0.563	0.096	1.181	0.08	2.013
			F-8	50	0.155	0.264	0.661	0.542	0.648	0.552	0.224	2.311
				100	0.236	0.38	0.995	0.739	0.172	1.369	0.148	1.443
				150	0.276	0.17	0.578	1.26	0.965	0.155	0.439	0.784
				200	0.137	0.53	0.117	0.446	0.99	1.881	0.337	1.592
			F-9	50	0.618	0.57	0.98	0.146	0.865	0.352	0.764	0.49
				100	0.26	0.567	0.713	2.943	0.771	0.148	0.337	1.936
				150	0.779	0.53	0.853	0.348	0.789	0.567	0.992	0.826
				200	0.219	0.241	0.289	1.116	0.928	0.218	0.458	1.139
	Fig 6	A	A-1		0.008	0.522	0.004	2.154	0.031	1.971	0.544	0.52
			A-2		0.229	0.131	0.431	0.784	0.403	2.156	0.998	0.15
			A-3		0.476	0.095	0.976	0.161	0.611	0.891	0.485	0.744
			A-4		0.01	0.54	0.008	2.756	0.005	2.597	0.979	0.173
		B	B-1		0.002	0.723	0.001	1.483	0.001	1.235	0.372	0.17
			B-2		0.148	0.144	0.307	0.824	0.505	0.583	0.922	0.369
			B-3		0.641	0.059	0.986	0.138	0.642	0.539	0.642	1.431
			B-4		0.009	0.51	0.007	0.884	0.004	0.811	0.342	0.518
		C	C-1		0.002	0.726	0.0001	2.693	0.002	2.442	0.144	0.656
			C-2		0.977	0.012	0.951	1.248	0.913	2.202	0.994	0.239
			C-3		0.23	0.321	0.124	0.66	0.063	0.852	0.926	0.184
			C-4		0.012	0.354	0.032	1.865	0.026	2.031	0.343	0.853
	Supplemental Table 2. Statistical analysis results of Figures 4, 5, and 6 with effect size and p-values.
